# Supplementary material for: Chemical Composition, Functional and Antioxidant Properties of Dietary Fibre Extracted from Lemon Peel after Enzymatic Treatment
Source: Molecules. 2024 Jan 4;29(1):269. doi: 10.3390/molecules29010269 (PMC10780729; doi:10.3390/molecules29010269)
Supplement: Supplementary file 1 [file molecules-29-00269-s001.zip]

Archive with 1 entries (1 files):
- molecules-2748426-supplementary.pdf
